# Supplementary material for: Ecotoxicological Effects of Psychoactive Pharmaceuticals in Lemna minor: Phytoremediation Potential and Mixture Risk Assessment
Source: Toxics. 2026 May 12;14(5):420. doi: 10.3390/toxics14050420 (PMC13211527; doi:10.3390/toxics14050420)
Supplement: Supplementary file 1 [file toxics-14-00420-s001.zip]

Archive with 2 entries (2 files):
- Table S4.xlsx
- toxics-4292209-supplementary.pdf
