# Supplementary material for: Ecotoxicological Effects of Psychoactive Pharmaceuticals in Lemna minor: Phytoremediation Potential and Mixture Risk Assessment
Source: Toxics. 2026 May 12;14(5):420. doi: 10.3390/toxics14050420 (PMC13211527; doi:10.3390/toxics14050420)
Supplement: Supplementary file 1 [file toxics-14-00420-s001.zip › Table S4.xlsx]

## Sheet: Table S4
Table S4. Ecotoxicological dataset and probabilistic risk assessment of psychoactive pharmaceuticals based on species sensitivity data and mode-of-action (TMoA) grouping.
Drug	DOI	Model	End Point	Measured environmental concentration	Chronic Essay [ng.L-1]	Acute assay [ng.L-1]	PNEC	HQ ecotox	EC5	LOGEC5	μTMoA	σTMoA	HU - RISKTMoA	Group	PAF	msPAFTMoA	1 - msPAF	Relative Contribution	Produto	msPAF TOTAL
Sertraline	Results of this work	Lemna minor	NOEC	155	-	50	0.05	3100	50	1.69897	4.94247	1.16935	0.443165	1	0.00929704	0.647651	0.352349	0.92977	7.04201e-05	0.99993
	10.1016/j.ecoenv.2008.05.002	Pseudokirchneriella subcapitata	NOEC		-	50000	50	3.1	50000	4.69897
	10.1016/j.ecoenv.2008.05.002	Vibrio fischeri	NOEC		-	2250000	2250	0.0688889	2250000	6.35218
	10.1016/j.ecoenv.2008.05.002	Thamnocephalus platyurus	NOEC		-	400000	400	0.3875	400000	5.60206
	10.1007/s10646-014-1339-y	Pseudokirchneriella subcapitata	EC50		-	150000	150	1.03333	15000	4.17609
	10.1007/s10646-014-1339-y	Hydra attenuata	EC50		-	1710000	1710	0.0906433	171000	5.233
	10.1007/s10646-014-1339-y	Hydra attenuata	EC50		-	1790000	1790	0.0865922	179000	5.25285
	10.1897/03-278	Ceriodaphnia dubia	EC50		-	120000	120	1.29167	12000	4.07918
	10.1897/06-219r.1	Daphia magna	EC50		-	920000	920	0.168478	92000	4.96379
	10.1016/j.ecoenv.2008.05.002	Daphia magna	NOEC		-	100000	100	1.55	100000	5
	10.1007/s10646-014-1339-y	Daphnia magna	EC50		-	1150000	1150	0.134783	115000	5.0607
	10.1016/j.ecoenv.2008.05.002	Oncorhynchus mykiss	NOEC		-	100000	100	1.55	100000	5
	10.3390/molecules25081796	Danio rerio	LOEC		1210000	12100000	12100	0.0128099	12100000	7.08279
	10.3390/molecules25081797	Danio rerio	EC50		120000	1200000	1200	0.129167	120000	5.07918
	10.3390/molecules25081798	Danio rerio	EC50		72000	720000	720	0.215278	72000	4.85733
Citalopram	Results of this work	Lemna minor	EC50	76000		89941	89.941	844.998	8994.1	3.95396	5.35168	0.845827	0.912016	2	0.28887	0.85954	0.14046	28.889
	10.1897/06-219r.1	Daphnia magna	EC50		-	20000000	20000	3.8	2000000	6.30103
	10.1897/03-278	Ceriodaphnia dubia	EC50		-	3900000	3900	19.4872	390000	5.59106
	10.1897/06-219r.1	Pseudokirchneriella subcapitata **	EC50		-	1600000	1600	47.5	160000	5.20412
	10.1007/s11356-014-3662-5	Pseudokirchneriella subcapitata	EC50		-	3300000	3300	23.0303	330000	5.51851
	10.1016/j.chemosphere.2019.124587	Danio rerio	LOEC		373000	3730000	3730	20.3753	3730000	6.57171
	10.1016/j.chemosphere.2019.124588	Danio rerio	EC50		471000	4710000	4710	16.1359	471000	5.67302
	10.1016/j.envpol.2024.124767	Danio rerio	EC50		10000	100000	100	760	10000	4
Fluoxetine	Results of this work	Lemna minor	EC50	706	-	1751	1.751	403.198	175.1	2.24329	4.59176	1.17563	0.620417	3	0.0690944	0.701158	0.298842	6.90992
	10.1016/j.ecoenv.2006.03.016	Pseudokirchneriella subcapitata	EC50		-	44990	44.99	15.6924	4499	3.65312
	10.1016/S0045-6535(03)00103-6	Pseudokirchneriella subcapitata	EC50		-	39000	39	18.1026	3900	3.59106
	10.1016/S0045-6535(03)00103-6	Pseudokirchneriella subcapitata	EC50		-	24000	24	29.4167	2400	3.38021
	10.1007/s10646-014-1339-y	Pseudokirchneriella subcapitata	EC50		-	200000	200	3.53	20000	4.30103
	10.1007/s10646-014-1339-y	Hydra attenuata	EC50		-	7940000	7940	0.0889169	794000	5.89982
	10.1007/s10646-014-1339-y	Hydra attenuata	EC50		-	8680000	8680	0.0813364	868000	5.93852
	10.1897/03-278	Ceriodaphnia dubia	EC50		-	510000	510	1.38431	51000	4.70757
	10.1897/06-219r.1	Daphia magna	EC50		-	6400000	6400	0.110312	640000	5.80618
	10.3390/molecules25081796	Daphnia magna	EC50		-	5910000	5910	0.119459	591000	5.77159
	10.3390/molecules25081796	Alga	EC50		449000	4490000	4490	0.157238	449000	5.65225
	10.3390/molecules25081797	Invertebrado	EC50		20000	200000	200	3.53	20000	4.30103
	10.3390/molecules25081798	Peixe	EC50		28000	280000	280	2.52143	28000	4.44716
	10.1007/s10646-014-1339-y	Daphnia magna	EC50		-	5910000	5910	0.119459	591000	5.77159
Alprazolam	Results of this work	Lemna minor	EC50	5900	-	465351	465.351	12.6786	46535.1	4.66778	5.46859	0.998357	0.689547	4	0.044515	0.755117	0.244883	4.45181
	10.1016/j.pnpbp.2017.08.025	Danio rerio	NOEC		-	5000	5	1180	5000	3.69897
	10.1007/s11356-018-3556-z	Dafnídeos	EC50		1410000	14100000	14100	0.41844	1410000	6.14922
	10.1007/s11356-018-3556-z	Microalgas verdes	EC50		1008000	10080000	10080	0.585317	1008000	6.00346
	10.1007/s11356-018-3556-z	Peixes	EC50		180000	1800000	1800	3.27778	180000	5.25527
	10.3390/molecules25081796	Alga	EC50		892000	8920000	8920	0.661435	892000	5.95036
	10.3390/molecules25081797	Invertebrado	EC50		3590000	35900000	35900	0.164345	3590000	6.55509
	10.3390/molecules25081798	Peixe	EC50		2540000	25400000	25400	0.232283	2540000	6.40483
Clonazepam	Results of this work	Lemna minor	EC50	100	-	104.8	0.1048	954.198	10.48	1.02036	4.71807	2.77944	0.423902	5	0.164056	0.560609	0.439391	16.4068
	10.1007/s11356-018-3556-z	Peixes	EC50		8964000	89640000	89640	0.00111557	8964000	6.9525
	10.1007/s11356-018-3556-z	Dafnídeos	EC50		5769000	57690000	57690	0.0017334	5769000	6.7611
	10.1007/s11356-018-3556-z	Microalgas verdes	EC50		13751	137510	137.51	0.72722	13751	4.13833
	10.1210/endo.141.3.7397	Rã	EC50		-	1579	1.579	63.3312	157.9	2.19838
Risperidone	Results of this work	Lemna minor	EC50	50	-	138.5	0.1385	361.011	13.85	1.14145	1.23482	1.08875	1.37588	6	0.66506	0.896836	0.103164	66.5107
	10.1038/s41598-017-14575-7	Danio rerio	LOEC		-	30	0.03	1666.67	30	1.47712
	10.1016/j.etap.2015.11.014	Danio rerio	LOEC		-	33	0.033	1515.15	33	1.51851
	10.1016/j.etap.2015.11.014	Danio rerio	LOEC		-	330	0.33	151.515	330	2.51851
	10.1016/j.etap.2015.11.014	Danio rerio	LOEC		-	0.33	0.00033	151515	0.33	-0.481486
	10.1371/journal.pone.0140800	Danio rerio	LOEC		-	170000	170	0.294118	170000	5.23045
Topiramate	Results of this work	Lemna minor	EC50	145	-	74.11	0.07411	1956.55	7.411	0.869877	4.50534	2.67876	0.479735	7	0.190782	0.571066	0.428934	19.0795
	10.1016/j.crtox.2024.100187	Danio rerio	NOEC		-	21400000	21400	0.0067757	21400000	7.33041
	10.1093/toxsci/kfy250	Danio rerio	EC50		-	863500	863.5	0.167921	86350	4.93626
	10.1093/toxsci/kfy250	Embrião de Danio rerio	EC50		-	767000	767	0.189048	76700	4.8848
	10.1093/toxsci/kfy250	Danio rerio	EC50		-	551200	551.2	0.263062	55120	4.74131
Bold - NOEC/LOEC data used as EC5
NOTE: based on the deviation, we observe the difference between drugs with the same mode of action. Those with less than 10% difference were considered within the same TMoA.
Drug	DOI	Model	End Point	Measured environmental concentration	Chronic Essay [ng.L-1]	Acute assay [ng.L-1]	PNEC	HQ ecotox	EC5	LOGEC5	μTMoA	σTMoA	HU - RISKTMoA	Group	PAF	msPAFTMoA	1 - msPAF	Relative Contribution	Produto	msPAF TOTAL
Sertralina	Results of this work	Lemna minor	NOEC	155		5	0.005	31000	5	0.69897	3.94247	1.16935	0.555573	1	0.00929704	0.413601	0.586399	0.934114	0.00472097	0.995279
	10.1016/j.ecoenv.2008.05.002	Pseudokirchneriella subcapitata	NOEC		-	5000	5	31	5000	3.69897
	10.1016/j.ecoenv.2008.05.002	Vibrio fischeri	NOEC		-	225000	225	0.688889	225000	5.35218
	10.1016/j.ecoenv.2008.05.002	Thamnocephalus platyurus	NOEC		-	40000	40	3.875	40000	4.60206
	10.1007/s10646-014-1339-y	Pseudokirchneriella subcapitata	EC50		-	15000	15	10.3333	1500	3.17609
	10.1007/s10646-014-1339-y	Hydra attenuata	EC50		-	171000	171	0.906433	17100	4.233
	10.1007/s10646-014-1339-y	Hydra attenuata	EC50		-	179000	179	0.865922	17900	4.25285
	10.1897/03-278	Ceriodaphnia dubia	EC50		-	12000	12	12.9167	1200	3.07918
	10.1897/06-219r.1	Daphia magna	EC50		-	92000	92	1.68478	9200	3.96379
	10.1016/j.ecoenv.2008.05.002	Daphia magna	NOEC		-	10000	10	15.5	10000	4
	10.1007/s10646-014-1339-y	Daphnia magna	EC50		-	115000	115	1.34783	11500	4.0607
	10.1016/j.ecoenv.2008.05.002	Oncorhynchus mykiss	NOEC		-	10000	10	15.5	10000	4
	10.3390/molecules25081796	Danio rerio	LOEC		1210000	1210000	1210	0.128099	1210000	6.08279
	10.3390/molecules25081797	Danio rerio	EC50		120000	120000	120	1.29167	12000	4.07918
	10.3390/molecules25081798	Danio rerio	EC50		72000	72000	72	2.15278	7200	3.85733
Citalopram	Results of this work	Lemna minor	EC50	76000		8994.1	8.9941	8449.98	899.41	2.95396	3.70585	1.2854	1.31706	1	0.819663	0.537067	0.462933	82.3551
	10.1897/06-219r.1	Daphnia magna	EC50		-	2000000	2000	38	200000	5.30103
	10.1897/03-278	Ceriodaphnia dubia	EC50		-	390000	390	194.872	39000	4.59106
	10.1897/06-219r.1	Pseudokirchneriella subcapitata **	EC50		-	160000	160	475	16000	4.20412
	10.1007/s11356-014-3662-5	Pseudokirchneriella subcapitata	EC50		-	330000	330	230.303	33000	4.51851
	10.1016/j.chemosphere.2019.124587	Danio rerio	LOEC		373000	373000	373	203.753	373000	5.57171
	10.1016/j.chemosphere.2019.124588	Danio rerio	EC50		471000	471000	471	161.359	47100	4.67302
	10.1016/j.envpol.2024.124767	Danio rerio	EC50		10000	10000	10	7600	1000	3
Fluoxetina	Results of this work	Lemna minor	EC50	706	-	175.1	0.1751	4031.98	17.51	1.24329	3.59176	1.17563	0.793151	3	0.263706	0.465889	0.534111	26.4957
	10.1016/j.ecoenv.2006.03.016	Pseudokirchneriella subcapitata	EC50		-	4499	4.499	156.924	449.9	2.65312
	10.1016/S0045-6535(03)00103-6	Pseudokirchneriella subcapitata	EC50		-	3900	3.9	181.026	390	2.59106
	10.1016/S0045-6535(03)00103-6	Pseudokirchneriella subcapitata	EC50		-	2400	2.4	294.167	240	2.38021
	10.1007/s10646-014-1339-y	Pseudokirchneriella subcapitata	EC50		-	20000	20	35.3	2000	3.30103
	10.1007/s10646-014-1339-y	Hydra attenuata	EC50		-	794000	794	0.889169	79400	4.89982
	10.1007/s10646-014-1339-y	Hydra attenuata	EC50		-	868000	868	0.813364	86800	4.93852
	10.1897/03-278	Ceriodaphnia dubia	EC50		-	51000	51	13.8431	5100	3.70757
	10.1897/06-219r.1	Daphia magna	EC50		-	640000	640	1.10312	64000	4.80618
	10.3390/molecules25081796	Daphnia magna	EC50		-	591000	591	1.19459	59100	4.77159
	10.3390/molecules25081796	Alga	EC50		449000	449000	449	1.57238	44900	4.65225
	10.3390/molecules25081797	Invertebrado	EC50		20000	20000	20	35.3	2000	3.30103
	10.3390/molecules25081798	Peixe	EC50		28000	28000	28	25.2143	2800	3.44716
	10.1007/s10646-014-1339-y	Daphnia magna	EC50		-	591000	591	1.19459	59100	4.77159
Alprazolam	Results of this work	Lemna minor	EC50	5900	-	46535.1	46.5351	126.786	4653.51	3.66778	4.46859	0.998357	0.843856	3	0.24231	0.470564	0.529436	24.3459
	10.1016/j.pnpbp.2017.08.025	Danio rerio	NOEC		-	500	0.5	11800	500	2.69897
	10.1007/s11356-018-3556-z	Dafnídeos	EC50		1410000	1410000	1410	4.1844	141000	5.14922
	10.1007/s11356-018-3556-z	Microalgas verdes	EC50		1008000	1008000	1008	5.85317	100800	5.00346
	10.1007/s11356-018-3556-z	Peixes	EC50		180000	180000	180	32.7778	18000	4.25527
	10.3390/molecules25081796	Alga	EC50		892000	892000	892	6.61435	89200	4.95036
	10.3390/molecules25081797	Invertebrado	EC50		3590000	3590000	3590	1.64345	359000	5.55509
	10.3390/molecules25081798	Peixe	EC50		2540000	2540000	2540	2.32283	254000	5.40483
Clonazepam	Results of this work	Lemna minor	EC50	100	-	10.48	0.01048	9541.98	1.048	0.0203613	3.71807	2.77944	0.537913	4	0.268242	0.461409	0.538591	26.9515
	10.1007/s11356-018-3556-z	Peixes	EC50		8964000	8964000	8964	0.0111557	896400	5.9525
	10.1007/s11356-018-3556-z	Dafnídeos	EC50		5769000	5769000	5769	0.017334	576900	5.7611
	10.1007/s11356-018-3556-z	Microalgas verdes	EC50		13751	13751	13.751	7.2722	1375.1	3.13833
	10.1210/endo.141.3.7397	Rã	EC50		-	157.9	0.1579	633.312	15.79	1.19838
Risperidona	Results of this work	Lemna minor	EC50	50	-	13.85	0.01385	3610.11	1.385	0.14145	0.234823	1.08875	7.23512	6	0.910655	0.785058	0.214942	91.4975
	10.1038/s41598-017-14575-7	Danio rerio	LOEC		-	3	0.003	16666.7	3	0.477121
	10.1016/j.etap.2015.11.014	Danio rerio	LOEC		-	3.3	0.0033	15151.5	3.3	0.518514
	10.1016/j.etap.2015.11.014	Danio rerio	LOEC		-	33	0.033	1515.15	33	1.51851
	10.1016/j.etap.2015.11.014	Danio rerio	LOEC		-	0.033	3.3e-05	1.51515e+06	0.033	-1.48149
	10.1371/journal.pone.0140800	Danio rerio	LOEC		-	17000	17	2.94118	17000	4.23045
Topiramato	Results of this work	Lemna minor	EC50	145	-	7.411	0.007411	19565.5	0.7411	-0.130123	3.50534	2.67876	0.616593	7	0.307935	0.468757	0.531243	30.9396
	10.1016/j.crtox.2024.100187	Danio rerio	NOEC		-	2140000	2140	0.067757	2140000	6.33041
	10.1093/toxsci/kfy250	Danio rerio	EC50		-	86350	86.35	1.67921	8635	3.93626
	10.1093/toxsci/kfy251	Embrião de Danio rerio	EC50		-	76700	76.7	1.89048	7670	3.8848
	10.1093/toxsci/kfy252	Danio rerio	EC50		-	55120	55.12	2.63062	5512	3.74131
Bold - NOEC/LOEC data used as EC5
NOTE: based on the deviation, we observe the difference between drugs with the same mode of action. Those with less than 10% difference were considered within the same TMoA.
